# Supplementary material for: Transcriptome Analysis of Cadmium-Treated Roots in Maize (Zea mays L.)
Source: Front Plant Sci. 2016 Aug 31;7:1298. doi: 10.3389/fpls.2016.01298 (PMC5006096; doi:10.3389/fpls.2016.01298)
Supplement: Supplementary file 1 [file Table_1.XLSX]

## Sheet: Sheet1
Table S1 The primer sequences of auxin-related genes in maize.
gene	Up	Down
ZmYUC8	CAACGTTCGGCATCGCCAT	CGTTGCTGCCGGTGAATG
ZmYUC9	CTCGCTGTGGCAGCGGCG	TCAACCAGTACGAGACGC
ZmPIN4	GATGAAGCTGTGAAGCTG	TCCATCTGAAAGTATTCT
ZmPIN5	CTGCACACGGACCCGTTC	GCCGCCGTCGCTGTCAGC
ZmLAX1	CTGGGCCCCTACTGGAAG	GTGACGGCGTGGCCGCCG
ZmLAX3	GACAAGCGGACGTGGACGT	GAACGCCCAGTACACGCTG
ZmIAA5	CTCCTCCTCGTCGTCCTC	GTACTCCGTCCCGTTCAC
ZmIAA30	CCATGACCGTCGTCCAGGC	GTGACCACATCATCAGCA
ZmARF3	GAGGTGTATGCCCAAATG	CAGATAAATATGATAGAAT
ZmARF19	GAGTTGATTGCAAAAGAT	CGGGTATGGTACACAGCT
ZmGH3.1	CATCGAGGACGAGCTCAAC	GAGCTGGAGGAAGCGGAT
ZmGH3.11	CGCCCTGGATGGTGGATC	CAGAGTGGCGGAGCCAGA
ZmACTIN	GAGCTCCGTGTGGCTCCC	CTTCTCCTTCATGTCCCT
