# Supplementary material for: Transcriptome Analysis of Cadmium-Treated Roots in Maize (Zea mays L.)
Source: Front Plant Sci. 2016 Aug 31;7:1298. doi: 10.3389/fpls.2016.01298 (PMC5006096; doi:10.3389/fpls.2016.01298)
Supplement: Supplementary file 2 [file Table_2.XLSX]

## Sheet: Sheet1
Table S2 The information of unigene mapping onto the maize reference genome sequence
Sample	CD1_CDa	CD2_CD	CD3_CD	CK1_CK	CK2_CK	CK3_CK
Valid reads	43859024	45710754	42961862	37934808	39091004	33465682
Mapped reads	27817259(63.42%)	29450097(64.43%)	28459605(66.24%)	23571223(62.14%)	20904948(53.48%)	21305773(63.66%)
Unique Mapped reads	26952585(61.45%)	28427336(62.19%)	27573396(64.18%)	22865398(60.28%)	20230722(51.75%)	20634309(61.66%)
Multi Mapped reads	864674(1.97%)	1022761(2.24%)	886209(2.06%)	705825(1.86%)	674226(1.72%)	671464(2.01%)
PE Mapped reads	11086603(25.28%)	11433736(25.01%)	11475136(26.71%)	9335919(24.61%)	8063529(20.63%)	8298510(24.80%)
Mapped left reads	14566494(33.21%)	15519457(33.95%)	14841657(34.55%)	12267297(32.34%)	11108836(28.42%)	11270177(33.68%)
Mapped right reads	13250765(30.21%)	13930640(30.48%)	13617948(31.70%)	11303926(29.80%)	9796112(25.06%)	10035596(29.99%)
Reads map to sense strand	13465780(30.70%)	14200686(31.07%)	13777465(32.07%)	11418162(30.10%)	10090890(25.81%)	10296809(30.77%)
Reads map to antisense strand	13486805(30.75%)	14226650(31.12%)	13795931(32.11%)	11447236(30.18%)	10139832(25.94%)	10337500(30.89%)
Non-splice reads	16366426(37.32%)	16692226(36.52%)	16645054(38.74%)	13775181(36.31%)	12261044(31.37%)	12481338(37.30%)
Splice reads	10586159(24.14%)	11735110(25.67%)	10928342(25.44%)	9090217(23.96%)	7969678(20.39%)	8152971(24.36%)
aCD_Cd indicated Cd-treated seedlings and CK_CK indicted untreated seedlings
