# Supplementary material for: Transcriptome Analysis of Cadmium-Treated Roots in Maize (Zea mays L.)
Source: Front Plant Sci. 2016 Aug 31;7:1298. doi: 10.3389/fpls.2016.01298 (PMC5006096; doi:10.3389/fpls.2016.01298)
Supplement: Supplementary file 3 [file Table_3.XLSX]

## Sheet: Sheet1
Table S3 The information of the significantly enriched GOs in DEGs
GO_ID	GO_Term	GO_function	GO_class	S gene numbera	TS gene numberb	B gene numberc	TB gene numberd	pvaluee
GO:0055114	oxidation-reduction process	biological_process	5	305	2257	1312	13821	5.56344e-12
GO:0006979	response to oxidative stress	biological_process	5	29	2257	74	13821	2.00484e-06
GO:0008610	lipid biosynthetic process	biological_process	6	20	2257	58	13821	0.000566156
GO:0006556	S-adenosylmethionine biosynthetic process	biological_process	11	5	2257	6	13821	0.000599927
GO:0005975	carbohydrate metabolic process	biological_process	5	75	2257	322	13821	0.00067703
GO:0030418	nicotianamine biosynthetic process	biological_process	9	6	2257	11	13821	0.00412984
GO:0009607	response to biotic stimulus	biological_process	4	5	2257	8	13821	0.00419032
GO:0020037	heme binding	molecular_function	6	135	2257	468	13821	3.56482e-12
GO:0004601	peroxidase activity	molecular_function	6	31	2257	79	13821	8.68412e-07
GO:0016705	oxidoreductase activity	molecular_function	5	91	2257	360	13821	7.29929e-06
GO:0005506	iron ion binding	molecular_function	8	99	2257	408	13821	1.86372e-05
GO:0004478	methionine adenosyltransferase activity	molecular_function	6	5	2257	6	13821	0.000599927
GO:0004553	hydrolase activity	molecular_function	6	60	2257	250	13821	0.00103552
GO:0003700	DNA binding transcription factor activity	molecular_function	4	180	2257	903	13821	0.00175895
GO:0009916	alternative oxidase activity	molecular_function	7	5	2257	7	13821	0.00181579
GO:0008171	O-methyltransferase activity	molecular_function	7	6	2257	10	13821	0.00217702
GO:0010181	FMN binding	molecular_function	7	9	2257	20	13821	0.00243824
GO:0016491	oxidoreductase activity	molecular_function	4	119	2257	574	13821	0.00271039
GO:0004089	carbonate dehydratase activity	molecular_function	7	4	2257	5	13821	0.00308509
GO:0030410	nicotianamine synthase activity	molecular_function	6	6	2257	11	13821	0.00412984
a Significantly differential expressed genes in this pathway
b Significantly differential expressed genes in all pathways
c Blackground genes in ths pathway
d Blackground genes in all pathways
eRed colour indicated P < 0.01; yellow colour indicated 0.01< P < 0.05.
