# Supplementary material for: Transcriptome Analysis of Cadmium-Treated Roots in Maize (Zea mays L.)
Source: Front Plant Sci. 2016 Aug 31;7:1298. doi: 10.3389/fpls.2016.01298 (PMC5006096; doi:10.3389/fpls.2016.01298)
Supplement: Supplementary file 4 [file Table_4.XLSX]

## Sheet: Sheet1
Table S4 The information of the significantly enriched KEGGs in DEGs
pathway_id	pathway_name	S gene numbera	TS gene numberb	B gene numberc	TB gene numberd	pvaluee
ko00940	Phenylpropanoid biosynthesis	58	740	138	4283	3.26239e-12
ko00360	Phenylalanine metabolism	32	740	64	4283	1.47435e-09
ko00945	"Stilbenoid, diarylheptanoid and gingerol biosynthesis"	40	740	105	4283	2.23695e-07
ko00680	Methane metabolism	26	740	64	4283	7.80174e-06
ko00450	Selenoamino acid metabolism	18	740	42	4283	8.61691e-05
ko00626	Naphthalene and anthracene degradation	21	740	56	4283	0.000227709
ko00480	Glutathione metabolism	30	740	93	4283	0.000274068
ko00361	gamma-Hexachlorocyclohexane degradation	22	740	62	4283	0.000405917
ko00903	Limonene and pinene degradation	22	740	63	4283	0.00052436
ko00910	Nitrogen metabolism	22	740	66	4283	0.00107711
ko00982	Drug metabolism - cytochrome P450	9	740	18	4283	0.00143961
ko00270	Cysteine and methionine metabolism	28	740	94	4283	0.00175824
ko00941	Flavonoid biosynthesis	29	740	103	4283	0.00372865
ko00980	Metabolism of xenobiotics by cytochrome P450	8	740	17	4283	0.00429333
ko00250	"Alanine, aspartate and glutamate metabolism"	21	740	69	4283	0.00482523
ko00592	alpha-Linolenic acid metabolism	16	740	50	4283	0.00780686
ko00730	Thiamine metabolism	5	740	9	4283	0.010388
ko00380	Tryptophan metabolism	13	740	39	4283	0.0109871
ko00010	Glycolysis / Gluconeogenesis	30	740	117	4283	0.0134509
ko00630	Glyoxylate and dicarboxylate metabolism	13	740	40	4283	0.0137767
ko00760	Nicotinate and nicotinamide metabolism	7	740	17	4283	0.01758
ko04612	Antigen processing and presentation	11	740	37	4283	0.0429487
a Significantly differential expressed genes in this pathway
b Significantly differential expressed genes in all pathways
c Blackground genes in ths pathway
d Blackground genes in all pathways
eRed colour indicated P < 0.01; yellow colour indicated 0.01< P < 0.05; blue colour indicated P >0.05.
