# Supplementary material for: Transcriptome Analysis of Cadmium-Treated Roots in Maize (Zea mays L.)
Source: Front Plant Sci. 2016 Aug 31;7:1298. doi: 10.3389/fpls.2016.01298 (PMC5006096; doi:10.3389/fpls.2016.01298)
Supplement: Supplementary file 5 [file Table_5.XLSX]

## Sheet: Sheet1
Table S5 The information of 10 ZmPRX genes response to Cd treatment
GO_ID	GO_Term	pvalue	nearest_ref_ida	Description	regulation	CK(FPKM)b	CD(FPKM)	log2(fold_change)
GO:0004601	peroxidase activity	8.68412e-07	GRMZM2G088765_T01	"peroxidase precursor, putative, expressed"	down	178.856	81.0585	-1.14177
GO:0004601	peroxidase activity	8.68412e-07	GRMZM2G047656_T01	"peroxidase precursor, putative, expressed"	down	38.9506	9.60693	-2.0195
GO:0020037	heme binding	3.56482e-12	GRMZM2G341934_T01	"peroxidase precursor, putative, expressed"	up	37.721	74.6327	0.984441
GO:0020037	heme binding	3.56482e-12	GRMZM2G050829_T01	"peroxidase precursor, putative, expressed"	down	3.54626	1.96902	-0.848815
GO:0020037	heme binding	3.56482e-12	AC205413.4_FGT003	"peroxidase precursor, putative, expressed"	down	48.9692	30.0372	-0.705122
GO:0020037	heme binding	3.56482e-12	AC211164.5_FGT004	"peroxidase precursor, putative, expressed"	up	10.1547	15.0746	0.569981
GO:0020037	heme binding	3.56482e-12	GRMZM2G085967_T01	"peroxidase precursor, putative, expressed"	down	361.842	221.063	-0.710903
GO:0020037	heme binding	3.56482e-12	GRMZM2G089895_T01	"peroxidase precursor, putative, expressed"	up	4.16763	6.92523	0.732635
GO:0020037	heme binding	3.56482e-12	GRMZM2G043855_T01	"peroxidase precursor, putative, expressed"	down	2.42137	1.07586	-1.17033
GO:0020037	heme binding	3.56482e-12	GRMZM2G370928_T01	"peroxidase precursor, putative, expressed"	down	6.93558	0.838453	-3.04821
aThis ID is referred to the maize genome database in Phytozome 11.0.
bFPKM:Fragments Per Kilobase of exon model per Million mapped reads.
