# Supplementary material for: Transcriptome Analysis of Cadmium-Treated Roots in Maize (Zea mays L.)
Source: Front Plant Sci. 2016 Aug 31;7:1298. doi: 10.3389/fpls.2016.01298 (PMC5006096; doi:10.3389/fpls.2016.01298)
Supplement: Supplementary file 6 [file Table_6.XLSX]

## Sheet: Sheet1
Table S6 The information of genes belonged to GO:0030418 and GO:0030410.
GO_ID	GO_Term	GO_function	pvalue	nearest_ref_ida	symbol	Description	regulation	CK(FPKM)b	CD(FPKM)	log2(fold_change)
GO:0030418	nicotianamine biosynthetic process	biological_process	0.00412984	GRMZM2G030036_T01	ATNAS4	"nicotianamine synthase, putative, expressed"	up	199.534	1072.3	2.426
GO:0030418	nicotianamine biosynthetic process	biological_process	0.00412984	GRMZM2G124785_T01	ATNAS4	"nicotianamine synthase, putative, expressed"	up	251.788	1414.36	2.48986
GO:0030418	nicotianamine biosynthetic process	biological_process	0.00412984	GRMZM2G478568_T01	ATNAS3	"nicotianamine synthase, putative, expressed"	up	0.735852	1.47645	1.00464
GO:0030418	nicotianamine biosynthetic process	biological_process	0.00412984	GRMZM2G050108_T01	ATNAS4	"nicotianamine synthase, putative, expressed"	up	2.23432	3.97547	0.831288
GO:0030418	nicotianamine biosynthetic process	biological_process	0.00412984	GRMZM2G312481_T01	ATNAS4	"nicotianamine synthase, putative, expressed"	up	23.5508	169.022	2.84336
GO:0030418	nicotianamine biosynthetic process	biological_process	0.00412984	GRMZM2G704488_T01;AC233955.1_FGT003	ATNAS4	"nicotianamine synthase, putative, expressed"	up	219.009	1564.75	2.83687
GO:0030410	nicotianamine synthase activity	molecular_function	0.00412984	GRMZM2G030036_T01	ATNAS4	"nicotianamine synthase, putative, expressed"	up	199.534	1072.3	2.426
GO:0030410	nicotianamine synthase activity	molecular_function	0.00412984	GRMZM2G124785_T01	ATNAS4	"nicotianamine synthase, putative, expressed"	up	251.788	1414.36	2.48986
GO:0030410	nicotianamine synthase activity	molecular_function	0.00412984	GRMZM2G478568_T01	ATNAS3	"nicotianamine synthase, putative, expressed"	up	0.735852	1.47645	1.00464
GO:0030410	nicotianamine synthase activity	molecular_function	0.00412984	GRMZM2G050108_T01	ATNAS4	"nicotianamine synthase, putative, expressed"	up	2.23432	3.97547	0.831288
GO:0030410	nicotianamine synthase activity	molecular_function	0.00412984	GRMZM2G312481_T01	ATNAS4	"nicotianamine synthase, putative, expressed"	up	23.5508	169.022	2.84336
GO:0030410	nicotianamine synthase activity	molecular_function	0.00412984	GRMZM2G704488_T01;AC233955.1_FGT003	ATNAS4	"nicotianamine synthase, putative, expressed"	up	219.009	1564.75	2.83687
a This ID is referred to the maize genome database in Phytozome 11.0.
b FPKM:Fragments Per Kilobase of exon model per Million mapped reads.
